# Supplementary material for: Collision-Induced Dissociation of Fucose and Identification of Anomericity
Source: J Phys Chem A. 2024 May 1;128(19):3812–20. doi: 10.1021/acs.jpca.4c00640 (PMC11103703; doi:10.1021/acs.jpca.4c00640)
Supplement: Supplementary file 1 — jp4c00640_si_001.zip [file jp4c00640_si_001.zip]

Archive with 51 entries (49 files):
- beta_L_fucose/
- beta_L_fucose/6.ringopen_ts.xyz
- beta_L_fucose/3.ringopen_reactant.xyz
- beta_L_fucose/1.ringopen_ts.xyz
- beta_L_fucose/1.ringopen_reactant.xyz
- beta_L_fucose/7.ringopen_reactant.xyz
- beta_L_fucose/5.ringopen_reactant.xyz
- beta_L_fucose/7.ringopen_ts.xyz
- beta_L_fucose/8.ringopen_ts.xyz
- beta_L_fucose/2.dehyd_ts.xyz
- beta_L_fucose/2.ringopen_reactant.xyz
- beta_L_fucose/2.dehyd_reactant.xyz
- beta_L_fucose/2.ringopen_ts.xyz
- beta_L_fucose/5.ringopen_ts.xyz
- beta_L_fucose/1.dehyd_ts.xyz
- beta_L_fucose/globalminimum.xyz
- beta_L_fucose/8.ringopen_reactant.xyz
- beta_L_fucose/1.dehyd_reactant.xyz
- beta_L_fucose/4.ringopen_ts.xyz
- beta_L_fucose/6.ringopen_reactant.xyz
- beta_L_fucose/4.ringopen_reactant.xyz
- beta_L_fucose/3.ringopen_ts.xyz
- alpha_L_fucose/
- alpha_L_fucose/10.ringopen_reactant.xyz
- alpha_L_fucose/6.ringopen_ts.xyz
- alpha_L_fucose/9.ringopen_ts.xyz
- alpha_L_fucose/3.ringopen_reactant.xyz
- alpha_L_fucose/9.ringopen_reactant.xyz
- alpha_L_fucose/1.ringopen_ts.xyz
- alpha_L_fucose/1.ringopen_reactant.xyz
- alpha_L_fucose/1.dehyd.xyz
- alpha_L_fucose/7.ringopen_reactant.xyz
- alpha_L_fucose/10.ringopen_ts.xyz
- alpha_L_fucose/5.ringopen_reactant.xyz
- alpha_L_fucose/7.ringopen_ts.xyz
- alpha_L_fucose/8.ringopen_ts.xyz
- alpha_L_fucose/2.dehyd_ts.xyz
- alpha_L_fucose/2.dehyd.xyz
- alpha_L_fucose/2.ringopen_reactant.xyz
- alpha_L_fucose/2.dehyd_reactant.xyz
- alpha_L_fucose/2.ringopen_ts.xyz
- alpha_L_fucose/5.ringopen_ts.xyz
- alpha_L_fucose/1.dehyd_ts.xyz
- alpha_L_fucose/globalminimum.xyz
- alpha_L_fucose/8.ringopen_reactant.xyz
- alpha_L_fucose/1.dehyd_reactant.xyz
- alpha_L_fucose/4.ringopen_ts.xyz
- alpha_L_fucose/6.ringopen_reactant.xyz
- alpha_L_fucose/4.ringopen_reactant.xyz
- alpha_L_fucose/3.ringopen_ts.xyz
- Supporting Information.docx
