# Supplementary material for: Collision-Induced Dissociation of Fucose and Identification of Anomericity
Source: J Phys Chem A. 2024 May 1;128(19):3812–20. doi: 10.1021/acs.jpca.4c00640 (PMC11103703; doi:10.1021/acs.jpca.4c00640)
Supplement: Supplementary file 1 — jp4c00640_si_001.zip [file jp4c00640_si_001.zip › beta_L_fucose/6.ringopen_ts.xyz]

24
eng= -773.777696
C 0.798967 -0.803453 -0.435915
O -0.477497 -1.381013 0.027359
C -1.734707 -0.87566 -0.555733
C -2.895429 -1.66724 -0.008249
C -1.734752 0.619101 -0.194462
O -2.041247 0.849947 1.163524
C -0.405409 1.332267 -0.545853
O -0.417944 2.674943 -0.14066
C 0.778983 0.608064 0.094679
O 2.038566 1.184217 -0.218363
O 1.596754 -1.712455 0.146257
H -1.641638 -0.995522 -1.638944
H -2.533012 1.099629 -0.76624
H -0.269014 1.332504 -1.633355
H 0.655454 0.571096 1.185431
H 0.793517 -0.817153 -1.538724
H 0.225863 -2.212977 0.312294
H 1.94963 2.147334 -0.213715
H -0.915354 2.740152 0.685858
H -1.572509 0.224864 1.727476
H -3.821976 -1.263091 -0.419388
H -2.81547 -2.713896 -0.301446
H -2.948934 -1.596979 1.077832
Na 3.496225 -0.610868 0.324653
