# Supplementary material for: Collision-Induced Dissociation of Fucose and Identification of Anomericity
Source: J Phys Chem A. 2024 May 1;128(19):3812–20. doi: 10.1021/acs.jpca.4c00640 (PMC11103703; doi:10.1021/acs.jpca.4c00640)
Supplement: Supplementary file 1 — jp4c00640_si_001.zip [file jp4c00640_si_001.zip › beta_L_fucose/3.ringopen_reactant.xyz]

24
eng= -773.84969
C 0.61404 -0.91892 -0.400611
O -0.577572 -1.488291 0.014038
C -1.74133 -0.83861 -0.528876
C -2.949032 -1.587278 -0.011759
C -1.756021 0.648226 -0.14902
O -1.954868 0.752952 1.236956
C -0.425412 1.300168 -0.548762
O -0.291967 2.624533 -0.063081
C 0.698207 0.511919 0.095432
O 1.982928 1.043147 -0.236746
O 1.675377 -1.655308 0.181958
H -1.68658 -0.904047 -1.625226
H -2.574879 1.125036 -0.705883
H -0.308583 1.276292 -1.640448
H 0.560218 0.507454 1.181245
H 0.70999 -0.957481 -1.497935
H 1.3609 -2.557142 0.325862
H 1.908006 2.007044 -0.214031
H -0.755368 3.243371 -0.636015
H -1.929847 1.682632 1.487421
H -2.978747 -1.531514 1.07556
H -3.861907 -1.143099 -0.411824
H -2.901538 -2.63041 -0.322909
Na 3.558586 -0.457039 0.28916
