# Supplementary material for: Collision-Induced Dissociation of Fucose and Identification of Anomericity
Source: J Phys Chem A. 2024 May 1;128(19):3812–20. doi: 10.1021/acs.jpca.4c00640 (PMC11103703; doi:10.1021/acs.jpca.4c00640)
Supplement: Supplementary file 1 — jp4c00640_si_001.zip [file jp4c00640_si_001.zip › beta_L_fucose/1.ringopen_ts.xyz]

24
eng= -773.796268
C -0.022986 1.002662 1.276204
O 1.232645 0.121873 1.106126
C 1.671709 -0.218875 -0.242376
C 2.708348 -1.312696 -0.107958
C 0.445117 -0.623031 -1.064769
O -0.191712 -1.754171 -0.463674
C -0.556533 0.558382 -1.172547
O -1.879526 0.033117 -1.199593
C -0.394864 1.616829 -0.063863
O 0.602983 2.508899 -0.509541
O -0.807757 0.008357 1.730004
H 2.106292 0.689997 -0.659642
H 0.771709 -0.891525 -2.072127
H -0.339786 1.081193 -2.107025
H -1.361355 2.117764 0.067598
H 0.277281 1.754385 2.013986
H 0.41909 -0.557137 1.548998
H 0.613152 3.307512 0.026874
H -2.435132 0.583656 -1.758623
H 0.174645 -2.560573 -0.83714
H 3.548799 -0.959599 0.488232
H 2.289162 -2.195156 0.379473
H 3.081838 -1.592559 -1.095167
Na -2.173046 -1.296562 0.631805
