# Supplementary material for: Collision-Induced Dissociation of Fucose and Identification of Anomericity
Source: J Phys Chem A. 2024 May 1;128(19):3812–20. doi: 10.1021/acs.jpca.4c00640 (PMC11103703; doi:10.1021/acs.jpca.4c00640)
Supplement: Supplementary file 1 — jp4c00640_si_001.zip [file jp4c00640_si_001.zip › beta_L_fucose/1.ringopen_reactant.xyz]

24
eng= -773.85223
C 0.201816 0.958407 1.21281
O 1.322305 0.155654 1.05694
C 1.658171 -0.314505 -0.256596
C 2.630165 -1.460906 -0.065433
C 0.40467 -0.706741 -1.037707
O -0.31178 -1.756187 -0.384626
C -0.513645 0.52783 -1.186696
O -1.875167 0.10134 -1.21367
C -0.279934 1.587405 -0.091818
O 0.705539 2.452906 -0.604463
O -0.895028 0.20919 1.748701
H 2.143599 0.498822 -0.80596
H 0.697426 -1.04895 -2.03429
H -0.254502 1.016377 -2.128454
H -1.223578 2.109847 0.098946
H 0.465784 1.734809 1.937188
H -0.64317 -0.05735 2.639942
H 0.844655 3.199929 -0.014222
H -2.385308 0.68035 -1.786691
H 0.238203 -2.545339 -0.381052
H 3.5185 -1.105522 0.45552
H 2.190454 -2.252434 0.546317
H 2.938882 -1.868762 -1.030278
Na -2.245942 -1.201267 0.566602
