# Supplementary material for: Collision-Induced Dissociation of Fucose and Identification of Anomericity
Source: J Phys Chem A. 2024 May 1;128(19):3812–20. doi: 10.1021/acs.jpca.4c00640 (PMC11103703; doi:10.1021/acs.jpca.4c00640)
Supplement: Supplementary file 1 — jp4c00640_si_001.zip [file jp4c00640_si_001.zip › beta_L_fucose/7.ringopen_reactant.xyz]

24
eng= -773.832878
C 0.850824 -0.753179 -0.571157
O -0.116133 -1.709502 -0.293846
C -1.483674 -1.278012 -0.082314
C -1.841585 -1.286011 1.398194
C -1.719895 0.067845 -0.785509
O -3.032365 0.525209 -0.61624
C -0.695274 1.163105 -0.367228
O -1.169093 2.012426 0.65481
C 0.573046 0.53287 0.177922
O 1.710886 1.392733 0.049837
O 2.095573 -1.273657 -0.119656
H -2.085964 -2.029312 -0.594305
H -1.602233 -0.099583 -1.859257
H -0.436717 1.748929 -1.258574
H 0.431327 0.286585 1.23423
H 0.931202 -0.570732 -1.652714
H 2.017187 -2.236437 -0.12046
H 1.443033 2.280662 0.317497
H -1.875724 2.565446 0.303861
H -3.218543 0.605098 0.326032
H -1.448374 -0.424365 1.941698
H -2.927559 -1.297627 1.516059
H -1.45879 -2.198628 1.855679
Na 3.656323 0.282962 0.179233
