# Supplementary material for: Collision-Induced Dissociation of Fucose and Identification of Anomericity
Source: J Phys Chem A. 2024 May 1;128(19):3812–20. doi: 10.1021/acs.jpca.4c00640 (PMC11103703; doi:10.1021/acs.jpca.4c00640)
Supplement: Supplementary file 1 — jp4c00640_si_001.zip [file jp4c00640_si_001.zip › beta_L_fucose/5.ringopen_reactant.xyz]

24
eng= -773.841555
C 0.587355 -0.938999 -0.489285
O -0.59158 -1.480298 -0.014527
C -1.762264 -0.804357 -0.508326
C -2.964897 -1.540043 0.038164
C -1.730446 0.669012 -0.098373
O -1.835684 0.741475 1.300334
C -0.424832 1.338957 -0.552384
O -0.430827 2.633869 -0.004643
C 0.740311 0.50744 -0.039333
O 2.025116 1.015696 -0.43853
O 1.659069 -1.675189 0.075488
H -1.747089 -0.85306 -1.60699
H -2.566481 1.182319 -0.588997
H -0.401195 1.373221 -1.653799
H 0.724394 0.530114 1.053735
H 0.637623 -1.014279 -1.589837
H 1.370729 -2.593466 0.156554
H 2.008379 1.258163 -1.372011
H 0.357797 3.12316 -0.254596
H -1.859664 1.670602 1.554595
H -2.955171 -1.503038 1.126604
H -3.8822 -1.071454 -0.321725
H -2.948973 -2.578099 -0.292598
Na 3.452885 -0.436424 0.576482
