# Supplementary material for: Collision-Induced Dissociation of Fucose and Identification of Anomericity
Source: J Phys Chem A. 2024 May 1;128(19):3812–20. doi: 10.1021/acs.jpca.4c00640 (PMC11103703; doi:10.1021/acs.jpca.4c00640)
Supplement: Supplementary file 1 — jp4c00640_si_001.zip [file jp4c00640_si_001.zip › beta_L_fucose/7.ringopen_ts.xyz]

24
eng= -773.776896
C 0.996586 -0.593655 -0.702536
O -0.03881 -1.64828 -0.480176
C -1.415151 -1.321048 -0.063315
C -1.607157 -1.381441 1.440553
C -1.745119 0.027271 -0.736041
O -3.064278 0.395046 -0.464067
C -0.75372 1.184967 -0.393568
O -1.221928 2.001067 0.662435
C 0.574864 0.630429 0.081137
O 1.668547 1.539986 -0.015721
O 2.010303 -1.280147 -0.13226
H -2.021209 -2.089368 -0.542053
H -1.694018 -0.140966 -1.814926
H -0.598138 1.783334 -1.298191
H 0.465441 0.325377 1.126672
H 1.075777 -0.419576 -1.782537
H 0.866374 -2.058157 0.079712
H 1.390961 2.396556 0.331345
H -1.855479 2.642088 0.32369
H -3.128345 0.663233 0.46039
H -1.205671 -0.516583 1.969298
H -2.677909 -1.436039 1.646572
H -1.159736 -2.29146 1.844098
Na 3.582678 0.163732 0.30335
