# Supplementary material for: Collision-Induced Dissociation of Fucose and Identification of Anomericity
Source: J Phys Chem A. 2024 May 1;128(19):3812–20. doi: 10.1021/acs.jpca.4c00640 (PMC11103703; doi:10.1021/acs.jpca.4c00640)
Supplement: Supplementary file 1 — jp4c00640_si_001.zip [file jp4c00640_si_001.zip › beta_L_fucose/8.ringopen_ts.xyz]

24
eng= -773.746173
C 1.149922 -0.028618 1.252377
O 0.60178 -1.336271 0.146034
C -0.710779 -1.197054 -0.498398
C -1.819239 -1.664812 0.433099
C -0.870873 0.23377 -1.053101
O -2.142203 0.40003 -1.60948
C -0.578584 1.358006 -0.054421
O -1.563743 1.302167 0.944062
C 0.842404 1.26065 0.524851
O 1.80057 1.282407 -0.546451
O 0.486746 -0.523002 2.222743
H -0.686989 -1.868647 -1.362082
H -0.170409 0.361416 -1.886657
H -0.643219 2.296579 -0.620116
H 1.031209 2.079083 1.229367
H 2.227991 -0.265692 1.185675
H 0.386603 -1.4378 1.36107
H 2.01526 2.186084 -0.798003
H -1.653272 2.144045 1.400151
H -2.770107 0.542162 -0.889778
H -1.610195 -2.687346 0.754094
H -1.919004 -1.022436 1.306791
H -2.764108 -1.683772 -0.111189
Na 2.273994 -0.85618 -1.31373
