# Supplementary material for: Collision-Induced Dissociation of Fucose and Identification of Anomericity
Source: J Phys Chem A. 2024 May 1;128(19):3812–20. doi: 10.1021/acs.jpca.4c00640 (PMC11103703; doi:10.1021/acs.jpca.4c00640)
Supplement: Supplementary file 1 — jp4c00640_si_001.zip [file jp4c00640_si_001.zip › beta_L_fucose/2.dehyd_ts.xyz]

24
eng= -773.773156
C -1.030189 -0.842861 1.23673
O -1.428159 0.355779 1.149454
C -1.533436 0.961672 -0.213871
C -1.835543 2.421129 0.000984
C -0.181 0.652372 -0.872247
O 0.857091 1.413068 -0.278168
C 0.180829 -0.880172 -0.898345
O 1.435277 -1.166888 -0.615675
C -0.94376 -1.700448 0.079974
O -2.105457 -1.72696 -0.707096
O 2.078752 -0.185747 1.58582
H -2.330784 0.440203 -0.73707
H -0.256624 1.003296 -1.903781
H -0.200873 -1.312703 -1.838455
H -0.512825 -2.677434 0.286346
H -0.630904 -1.105237 2.216633
H 2.443582 -0.630744 2.354296
H -2.708067 -2.403489 -0.381125
H 1.827381 -0.843179 0.860056
H 0.939671 1.190527 0.663451
H -1.911589 2.906285 -0.973791
H -2.787274 2.539521 0.51822
H -1.045488 2.909961 0.568891
Na 2.957487 0.436258 -0.609791
