# Supplementary material for: Collision-Induced Dissociation of Fucose and Identification of Anomericity
Source: J Phys Chem A. 2024 May 1;128(19):3812–20. doi: 10.1021/acs.jpca.4c00640 (PMC11103703; doi:10.1021/acs.jpca.4c00640)
Supplement: Supplementary file 1 — jp4c00640_si_001.zip [file jp4c00640_si_001.zip › beta_L_fucose/2.dehyd_reactant.xyz]

24
eng= -773.852231
C -0.202563 -0.95812 1.212855
O -1.323385 -0.155927 1.056325
C -1.658174 0.314967 -0.257159
C -2.62982 1.46172 -0.066193
C -0.404099 0.706898 -1.037547
O 0.312405 1.756127 -0.384014
C 0.513808 -0.52795 -1.186314
O 1.875615 -0.102169 -1.212914
C 0.27953 -1.587458 -0.091492
O -0.706007 -2.452711 -0.604417
O 0.893782 -0.208421 1.748773
H -2.14366 -0.497883 -0.807191
H -0.696306 1.049409 -2.034188
H 0.254697 -1.01643 -2.128113
H 1.223007 -2.110113 0.09947
H -0.466645 -1.734337 1.937395
H 0.641812 0.057825 2.640112
H -0.845586 -3.1996 -0.014058
H 2.385048 -0.679127 -1.788604
H -0.237742 2.545109 -0.379902
H -2.937918 1.870007 -1.031057
H -3.518539 1.106496 0.454223
H -2.190167 2.252909 0.546052
Na 2.247331 1.200018 0.566448
