# Supplementary material for: Collision-Induced Dissociation of Fucose and Identification of Anomericity
Source: J Phys Chem A. 2024 May 1;128(19):3812–20. doi: 10.1021/acs.jpca.4c00640 (PMC11103703; doi:10.1021/acs.jpca.4c00640)
Supplement: Supplementary file 1 — jp4c00640_si_001.zip [file jp4c00640_si_001.zip › beta_L_fucose/2.ringopen_ts.xyz]

24
eng= -773.796267
C -0.022986 1.002661 1.276204
O 1.232647 0.121878 1.106124
C 1.67171 -0.218872 -0.242379
C 2.708351 -1.312691 -0.10796
C 0.445117 -0.62303 -1.06477
O -0.191709 -1.75417 -0.463674
C -0.556535 0.558381 -1.172547
O -1.879526 0.033112 -1.199597
C -0.39487 1.616827 -0.063863
O 0.602969 2.508902 -0.509547
O -0.807754 0.008355 1.730006
H 2.106292 0.690001 -0.659646
H 0.771709 -0.891524 -2.072128
H -0.339788 1.081193 -2.107025
H -1.361363 2.117758 0.067601
H 0.277279 1.754386 2.013986
H 0.419096 -0.557136 1.548998
H 0.6132 3.307474 0.026928
H -2.435135 0.583658 -1.758616
H 0.174661 -2.560572 -0.837126
H 3.081839 -1.592556 -1.095169
H 3.548802 -0.959592 0.488228
H 2.289166 -2.195151 0.379475
Na -2.173045 -1.296564 0.631808
