# Supplementary material for: Collision-Induced Dissociation of Fucose and Identification of Anomericity
Source: J Phys Chem A. 2024 May 1;128(19):3812–20. doi: 10.1021/acs.jpca.4c00640 (PMC11103703; doi:10.1021/acs.jpca.4c00640)
Supplement: Supplementary file 1 — jp4c00640_si_001.zip [file jp4c00640_si_001.zip › beta_L_fucose/5.ringopen_ts.xyz]

24
eng= -773.779535
C 0.774412 -0.838752 -0.671128
O -0.542847 -1.464292 -0.439709
C -1.82659 -0.74769 -0.538768
C -2.866343 -1.571685 0.182719
C -1.690227 0.679256 -0.020974
O -1.650724 0.639487 1.382615
C -0.433471 1.38937 -0.561801
O -0.448635 2.668329 0.023065
C 0.767832 0.577 -0.112733
O 2.049408 1.154173 -0.383817
O 1.467319 -1.700461 0.107741
H -2.023085 -0.71653 -1.613369
H -2.568671 1.232403 -0.376161
H -0.485094 1.452293 -1.659913
H 0.71315 0.497005 0.975613
H 0.987651 -0.878901 -1.749201
H 0.101682 -2.013488 0.32062
H 2.121447 1.389156 -1.317116
H 0.3907 3.117702 -0.11597
H -1.624005 1.546337 1.709778
H -2.631977 -1.632664 1.244776
H -3.839132 -1.089242 0.07513
H -2.923807 -2.570419 -0.249138
Na 3.311936 -0.69423 0.688355
