# Supplementary material for: Collision-Induced Dissociation of Fucose and Identification of Anomericity
Source: J Phys Chem A. 2024 May 1;128(19):3812–20. doi: 10.1021/acs.jpca.4c00640 (PMC11103703; doi:10.1021/acs.jpca.4c00640)
Supplement: Supplementary file 1 — jp4c00640_si_001.zip [file jp4c00640_si_001.zip › beta_L_fucose/1.dehyd_ts.xyz]

24
eng= -773.773553
C 0.460728 1.313199 -0.738274
O 1.594547 0.810797 -1.04835
C 2.002662 -0.47903 -0.462448
C 2.710925 -0.221927 0.852855
C 0.808386 -1.496934 -0.408328
O 0.683675 -2.080363 0.876463
C -0.55635 -0.821467 -0.662528
O -1.625595 -1.609689 -0.173826
C -0.534696 0.543802 0.072055
O -1.692372 1.22628 0.180754
O 0.507967 2.695073 0.683934
H 2.722316 -0.8189 -1.205165
H 0.978025 -2.276925 -1.154432
H -0.727637 -0.687757 -1.734604
H -0.059232 0.327638 1.049726
H 0.10493 2.066337 -1.436508
H 0.733811 3.606869 0.464851
H -0.468288 2.634765 0.806025
H -1.26848 -2.140485 0.554659
H 1.289323 -2.81918 0.981356
H 3.169538 -1.14419 1.211039
H 3.504409 0.507465 0.689684
H 2.034203 0.143977 1.623514
Na -3.373511 -0.069297 0.188914
