# Supplementary material for: Collision-Induced Dissociation of Fucose and Identification of Anomericity
Source: J Phys Chem A. 2024 May 1;128(19):3812–20. doi: 10.1021/acs.jpca.4c00640 (PMC11103703; doi:10.1021/acs.jpca.4c00640)
Supplement: Supplementary file 1 — jp4c00640_si_001.zip [file jp4c00640_si_001.zip › beta_L_fucose/globalminimum.xyz]

24
eng= -773.854153
C -0.52943 1.270742 -0.631668
O 0.861222 0.984899 -0.488778
C 1.263925 -0.282605 -1.037444
C 2.774408 -0.35722 -0.974018
C 0.554763 -1.368904 -0.239354
O 0.906404 -1.184812 1.140463
C -0.951964 -1.228615 -0.39718
O -1.534692 -2.184723 0.454466
C -1.394379 0.176159 -0.003902
O -2.737721 0.306403 -0.384744
O -0.762981 2.424851 0.112377
H 0.929266 -0.33711 -2.08043
H 0.874528 -2.359708 -0.573216
H -1.223824 -1.408937 -1.44533
H -1.29425 0.263203 1.088377
H -0.77056 1.400519 -1.693362
H -0.55358 3.210664 -0.403977
H -3.123353 1.089579 0.021111
H -2.493923 -2.149547 0.368837
H 0.454456 -1.876503 1.641729
H 3.127901 -0.368295 0.059783
H 3.120546 -1.276378 -1.448587
H 3.215397 0.490653 -1.49735
Na 1.234146 1.026507 1.726686
