# Supplementary material for: Collision-Induced Dissociation of Fucose and Identification of Anomericity
Source: J Phys Chem A. 2024 May 1;128(19):3812–20. doi: 10.1021/acs.jpca.4c00640 (PMC11103703; doi:10.1021/acs.jpca.4c00640)
Supplement: Supplementary file 1 — jp4c00640_si_001.zip [file jp4c00640_si_001.zip › beta_L_fucose/8.ringopen_reactant.xyz]

24
eng= -773.830424
C -0.896947 1.22697 0.068854
O -0.730435 0.459112 -1.122889
C 0.559516 -0.20809 -1.291113
C 1.706982 0.742272 -1.593259
C 0.776929 -1.160055 -0.096656
O 2.019674 -1.79102 -0.164688
C 0.578553 -0.474617 1.261107
O 1.697514 0.353981 1.461987
C -0.743228 0.309493 1.27915
O -1.841691 -0.617163 1.160387
O -0.023417 2.281591 0.190655
H 0.401243 -0.8279 -2.17776
H 0.030977 -1.961332 -0.162278
H 0.532673 -1.259569 2.027605
H -0.843959 0.9036 2.190663
H -1.938876 1.56956 0.018949
H -0.204973 2.940742 -0.487948
H -2.041436 -1.006367 2.017172
H 1.779317 0.616236 2.383166
H 2.683859 -1.181803 0.182673
H 1.406213 1.42928 -2.386155
H 2.022752 1.308019 -0.720669
H 2.547597 0.154679 -1.965947
Na -2.476308 -0.981182 -0.990143
