# Supplementary material for: Collision-Induced Dissociation of Fucose and Identification of Anomericity
Source: J Phys Chem A. 2024 May 1;128(19):3812–20. doi: 10.1021/acs.jpca.4c00640 (PMC11103703; doi:10.1021/acs.jpca.4c00640)
Supplement: Supplementary file 1 — jp4c00640_si_001.zip [file jp4c00640_si_001.zip › beta_L_fucose/1.dehyd_reactant.xyz]

24
eng= -773.842249
C -0.682785 1.48077 0.419291
O -1.608368 0.67249 1.086088
C -1.909993 -0.603353 0.512146
C -2.632783 -0.496545 -0.824086
C -0.614599 -1.476707 0.478228
O -0.424497 -2.170733 -0.747005
C 0.635387 -0.590153 0.598925
O 1.796113 -1.296073 0.166309
C 0.419324 0.654978 -0.239079
O 1.6441 1.395766 -0.299754
O -1.231195 2.271158 -0.594139
H -2.593796 -1.038732 1.240788
H -0.619039 -2.190057 1.306755
H 0.792425 -0.308398 1.643068
H 0.122311 0.374575 -1.254418
H -0.243094 2.10527 1.206006
H -1.873003 2.881876 -0.215677
H 1.460253 2.246378 -0.716639
H 1.482785 -1.991962 -0.434342
H -1.034724 -2.909346 -0.822863
H -3.008858 -1.474099 -1.13149
H -3.487546 0.168668 -0.7003
H -2.003471 -0.106491 -1.622662
Na 3.482658 0.131592 -0.096616
