# Supplementary material for: Collision-Induced Dissociation of Fucose and Identification of Anomericity
Source: J Phys Chem A. 2024 May 1;128(19):3812–20. doi: 10.1021/acs.jpca.4c00640 (PMC11103703; doi:10.1021/acs.jpca.4c00640)
Supplement: Supplementary file 1 — jp4c00640_si_001.zip [file jp4c00640_si_001.zip › beta_L_fucose/4.ringopen_ts.xyz]

24
eng= -773.785434
C 0.827965 -0.835227 -0.600179
O -0.493147 -1.490487 -0.398591
C -1.792978 -0.81924 -0.542972
C -2.814584 -1.633639 0.215644
C -1.719749 0.655054 -0.119226
O -1.736622 0.828924 1.285381
C -0.427625 1.336616 -0.596
O -0.355812 2.679553 -0.191633
C 0.737974 0.556013 -0.010559
O 2.010068 1.149082 -0.242543
O 1.522529 -1.69888 0.165742
H -1.98625 -0.855064 -1.618298
H -2.573162 1.162181 -0.583309
H -0.382277 1.333206 -1.690002
H 0.576292 0.448565 1.069052
H 1.051758 -0.833092 -1.674952
H 0.141687 -2.040951 0.357285
H 1.903266 2.110547 -0.242209
H -0.694703 2.736722 0.711649
H -2.636775 0.807886 1.622194
H -3.804598 -1.192522 0.080513
H -2.845947 -2.654518 -0.163788
H -2.576726 -1.653678 1.280177
Na 3.398662 -0.606572 0.529507
