# Supplementary material for: Collision-Induced Dissociation of Fucose and Identification of Anomericity
Source: J Phys Chem A. 2024 May 1;128(19):3812–20. doi: 10.1021/acs.jpca.4c00640 (PMC11103703; doi:10.1021/acs.jpca.4c00640)
Supplement: Supplementary file 1 — jp4c00640_si_001.zip [file jp4c00640_si_001.zip › beta_L_fucose/6.ringopen_reactant.xyz]

24
eng= -773.848789
C 0.612593 -0.92847 -0.350857
O -0.597566 -1.450395 0.100316
C -1.732521 -0.825517 -0.537344
C -2.971123 -1.57417 -0.097408
C -1.750056 0.664792 -0.17938
O -2.00666 0.903709 1.190838
C -0.409575 1.311608 -0.548772
O -0.310858 2.652512 -0.143087
C 0.71911 0.515013 0.09207
O 1.997101 1.034775 -0.2722
O 1.667672 -1.657166 0.245884
H -1.606503 -0.912227 -1.625099
H -2.547531 1.158806 -0.74034
H -0.280404 1.298957 -1.637155
H 0.615478 0.540027 1.183786
H 0.681575 -1.012185 -1.446575
H 1.402132 -2.584249 0.299454
H 1.909428 1.997552 -0.329715
H -0.793838 2.747816 0.689566
H -1.707689 0.153843 1.717068
H -3.853823 -1.131452 -0.560831
H -2.901867 -2.619076 -0.39771
H -3.094844 -1.529546 0.985242
Na 3.579073 -0.45048 0.23804
