# Supplementary material for: Collision-Induced Dissociation of Fucose and Identification of Anomericity
Source: J Phys Chem A. 2024 May 1;128(19):3812–20. doi: 10.1021/acs.jpca.4c00640 (PMC11103703; doi:10.1021/acs.jpca.4c00640)
Supplement: Supplementary file 1 — jp4c00640_si_001.zip [file jp4c00640_si_001.zip › beta_L_fucose/4.ringopen_reactant.xyz]

24
eng= -773.852121
C 0.630394 -0.92644 -0.384674
O -0.563822 -1.492211 0.040991
C -1.72189 -0.860647 -0.526815
C -2.928681 -1.603641 0.00349
C -1.751418 0.642561 -0.200034
O -1.916994 0.911093 1.179278
C -0.41851 1.294327 -0.566561
O -0.331057 2.643488 -0.185959
C 0.701708 0.506337 0.098838
O 1.979089 1.054202 -0.2301
O 1.696034 -1.652165 0.200218
H -1.6669 -0.956602 -1.621099
H -2.550458 1.108779 -0.788038
H -0.28106 1.264119 -1.652835
H 0.55965 0.506445 1.185249
H 0.716852 -0.975808 -1.482092
H 1.420843 -2.574284 0.280494
H 1.873388 2.015308 -0.282401
H -0.78616 2.738887 0.661787
H -2.830074 0.774431 1.446393
H -3.848621 -1.157389 -0.37992
H -2.896758 -2.646454 -0.309901
H -2.936779 -1.575579 1.094376
Na 3.568223 -0.413827 0.297008
