# Supplementary material for: Collision-Induced Dissociation of Fucose and Identification of Anomericity
Source: J Phys Chem A. 2024 May 1;128(19):3812–20. doi: 10.1021/acs.jpca.4c00640 (PMC11103703; doi:10.1021/acs.jpca.4c00640)
Supplement: Supplementary file 1 — jp4c00640_si_001.zip [file jp4c00640_si_001.zip › beta_L_fucose/3.ringopen_ts.xyz]

24
eng= -773.785959
C 0.807165 -0.826188 -0.616405
O -0.505255 -1.479323 -0.40888
C -1.80779 -0.802564 -0.537357
C -2.83034 -1.628185 0.206626
C -1.7233 0.653839 -0.076508
O -1.779291 0.684674 1.32605
C -0.437119 1.34361 -0.577303
O -0.32311 2.651516 -0.047105
C 0.735357 0.564116 -0.017086
O 2.011156 1.145734 -0.258849
O 1.509045 -1.694638 0.141044
H -1.997481 -0.815351 -1.613539
H -2.5938 1.16244 -0.514027
H -0.407697 1.358218 -1.674241
H 0.580622 0.451435 1.061376
H 1.028745 -0.817585 -1.691721
H 0.139369 -2.036984 0.341209
H 1.935024 2.100951 -0.133649
H -0.790502 3.287512 -0.597411
H -1.714887 1.600662 1.619857
H -2.601165 -1.646562 1.271405
H -3.81525 -1.176371 0.078104
H -2.857948 -2.642262 -0.191195
Na 3.393706 -0.647053 0.521268
