# Supplementary material for: Collision-Induced Dissociation of Fucose and Identification of Anomericity
Source: J Phys Chem A. 2024 May 1;128(19):3812–20. doi: 10.1021/acs.jpca.4c00640 (PMC11103703; doi:10.1021/acs.jpca.4c00640)
Supplement: Supplementary file 1 — jp4c00640_si_001.zip [file jp4c00640_si_001.zip › alpha_L_fucose/10.ringopen_reactant.xyz]

24
eng= -773.835307
C 0.837693 -0.87425 -0.574977
O 0.663313 0.5307 -0.533878
C -0.066514 1.017435 0.624367
C 0.055889 2.523681 0.636832
C -1.522341 0.528453 0.55203
O -2.355488 1.397823 -0.160209
C -1.594186 -0.899687 -0.058091
O -1.771923 -0.80986 -1.463444
C -0.27981 -1.65216 0.139516
O 0.087467 -1.753751 1.505885
O 2.103122 -1.170743 -0.016455
H 0.395513 0.589007 1.51982
H -1.903883 0.501644 1.5752
H -2.415486 -1.45328 0.402858
H -0.343524 -2.640829 -0.322065
H 0.859498 -1.139082 -1.630754
H 1.960319 -1.557211 0.862132
H -0.347799 -2.505343 1.918854
H -2.645422 -1.122648 -1.711192
H -2.221655 1.229567 -1.101136
H -0.303567 2.945904 -0.300998
H -0.549698 2.939224 1.443248
H 1.091681 2.834255 0.806483
Na 2.911609 0.905874 -0.5487
