# Supplementary material for: Collision-Induced Dissociation of Fucose and Identification of Anomericity
Source: J Phys Chem A. 2024 May 1;128(19):3812–20. doi: 10.1021/acs.jpca.4c00640 (PMC11103703; doi:10.1021/acs.jpca.4c00640)
Supplement: Supplementary file 1 — jp4c00640_si_001.zip [file jp4c00640_si_001.zip › alpha_L_fucose/6.ringopen_ts.xyz]

24
eng= -773.77339
C -1.013356 0.053319 0.479196
O -0.344325 1.064344 -0.37964
C 1.097956 1.155493 -0.656553
C 1.694936 2.121962 0.347091
C 1.707957 -0.25959 -0.681962
O 3.099399 -0.094716 -0.477092
C 1.146279 -1.187042 0.400153
O 1.402575 -0.696938 1.695294
C -0.365668 -1.310347 0.269962
O -0.624739 -1.788843 -1.024618
O -2.222328 0.195895 -0.168133
H 1.143077 1.579582 -1.659903
H 1.50059 -0.714418 -1.65333
H 1.588235 -2.180348 0.254829
H -0.744134 -1.98919 1.044096
H -0.976793 0.39423 1.514543
H -1.359881 0.913582 -0.909796
H -1.567761 -1.697942 -1.19502
H 2.354684 -0.574127 1.786509
H 3.585105 -0.75525 -0.978126
H 1.542008 1.771929 1.367486
H 2.764778 2.215839 0.16566
H 1.228749 3.100215 0.227493
Na -4.286539 0.459562 0.174705
