# Supplementary material for: Collision-Induced Dissociation of Fucose and Identification of Anomericity
Source: J Phys Chem A. 2024 May 1;128(19):3812–20. doi: 10.1021/acs.jpca.4c00640 (PMC11103703; doi:10.1021/acs.jpca.4c00640)
Supplement: Supplementary file 1 — jp4c00640_si_001.zip [file jp4c00640_si_001.zip › alpha_L_fucose/9.ringopen_ts.xyz]

24
eng= -773.760062
C -0.838193 1.51758 0.390456
O 0.99668 1.15791 0.034469
C 1.160686 0.153419 -0.989889
C 2.639376 -0.102526 -1.237781
C 0.392686 -1.089318 -0.571317
O 0.852966 -1.468677 0.735123
C -1.110507 -0.860688 -0.552095
O -1.671962 -2.103171 -0.198633
C -1.574744 0.18781 0.464082
O -2.94321 0.378322 0.189889
O -0.834249 2.263356 -0.645176
H 0.705837 0.524025 -1.915105
H 0.599976 -1.898548 -1.278212
H -1.436328 -0.538278 -1.548504
H -1.425075 -0.228603 1.467253
H -0.617667 1.980657 1.363681
H 0.367398 2.096039 -0.539852
H -3.400514 0.78105 0.934486
H -2.633213 -2.04044 -0.233652
H 0.379776 -2.271258 0.990404
H 2.76759 -0.725761 -2.124426
H 3.163337 0.83889 -1.405084
H 3.115784 -0.640938 -0.410941
Na 2.108679 0.133053 1.704894
