# Supplementary material for: Collision-Induced Dissociation of Fucose and Identification of Anomericity
Source: J Phys Chem A. 2024 May 1;128(19):3812–20. doi: 10.1021/acs.jpca.4c00640 (PMC11103703; doi:10.1021/acs.jpca.4c00640)
Supplement: Supplementary file 1 — jp4c00640_si_001.zip [file jp4c00640_si_001.zip › alpha_L_fucose/3.ringopen_reactant.xyz]

24
eng= -773.834973
C -0.684458 -0.100761 1.128758
O 0.277292 0.887584 1.017045
C 0.728788 1.151353 -0.320975
C 1.520156 2.440358 -0.297805
C 1.536633 -0.06449 -0.785626
O 2.84737 -0.067498 -0.274709
C 0.820537 -1.398521 -0.379876
O 1.402819 -1.98255 0.755066
C -0.632646 -1.17615 0.031949
O -1.437738 -0.780234 -1.093397
O -1.996319 0.481165 1.111546
H -0.141165 1.266016 -0.975979
H 1.641857 -0.021831 -1.87178
H 0.844546 -2.099638 -1.226177
H -1.030139 -2.106025 0.44495
H -0.522563 -0.582885 2.093125
H -2.048812 1.075185 1.869318
H -1.247054 -1.378138 -1.824724
H 2.352095 -2.060002 0.604488
H 2.813541 0.159463 0.66253
H 2.331995 2.387463 0.427392
H 1.955278 2.629657 -1.28034
H 0.871039 3.273365 -0.028386
Na -3.300188 0.367173 -0.66158
