# Supplementary material for: Collision-Induced Dissociation of Fucose and Identification of Anomericity
Source: J Phys Chem A. 2024 May 1;128(19):3812–20. doi: 10.1021/acs.jpca.4c00640 (PMC11103703; doi:10.1021/acs.jpca.4c00640)
Supplement: Supplementary file 1 — jp4c00640_si_001.zip [file jp4c00640_si_001.zip › alpha_L_fucose/9.ringopen_reactant.xyz]

24
eng= -773.84563
C -0.646382 1.418224 0.433542
O 0.765036 1.141895 0.335897
C 1.104597 0.453039 -0.892632
C 2.614303 0.441519 -1.035691
C 0.469671 -0.929073 -0.84623
O 1.028675 -1.632345 0.274195
C -1.038649 -0.815899 -0.664988
O -1.498915 -2.129174 -0.445111
C -1.387297 0.077126 0.524476
O -2.783111 0.200219 0.513946
O -1.106194 2.10893 -0.665763
H 0.666869 1.006668 -1.72558
H 0.691186 -1.478745 -1.765575
H -1.481184 -0.377536 -1.566912
H -1.047032 -0.429819 1.439026
H -0.751004 1.996109 1.357215
H -0.902303 3.046468 -0.593476
H -3.111916 0.563184 1.34106
H -2.456866 -2.115659 -0.340408
H 0.540565 -2.463644 0.354627
H 2.883445 0.062447 -2.022577
H 3.009668 1.45255 -0.938323
H 3.11161 -0.216417 -0.315485
Na 1.900508 -0.221039 1.778203
