# Supplementary material for: Collision-Induced Dissociation of Fucose and Identification of Anomericity
Source: J Phys Chem A. 2024 May 1;128(19):3812–20. doi: 10.1021/acs.jpca.4c00640 (PMC11103703; doi:10.1021/acs.jpca.4c00640)
Supplement: Supplementary file 1 — jp4c00640_si_001.zip [file jp4c00640_si_001.zip › alpha_L_fucose/1.ringopen_ts.xyz]

24
eng= -773.789646
C 0.659324 -0.917135 0.725323
O -0.599094 -1.540783 0.100995
C -1.698815 -0.848319 -0.59086
C -2.995575 -1.454431 -0.104361
C -1.609317 0.664006 -0.399726
O -2.017519 1.099421 0.882436
C -0.171903 1.136872 -0.551046
O -0.061061 2.539904 -0.575827
C 0.672042 0.608101 0.605079
O 2.034543 0.989468 0.406116
O 1.511013 -1.576588 -0.08915
H -1.543259 -1.056046 -1.652734
H -2.219837 1.127541 -1.18308
H 0.238251 0.771871 -1.498163
H 0.30345 1.046324 1.535734
H 0.635392 -1.263031 1.761534
H 0.272423 -1.994051 -0.470992
H 2.038504 1.950943 0.305962
H -0.650162 2.900302 0.099643
H -2.976397 1.105899 0.954385
H -3.839115 -0.986689 -0.618593
H -3.019859 -2.522921 -0.315088
H -3.102354 -1.310752 0.971601
Na 3.435034 -0.635939 -0.344838
