# Supplementary material for: Collision-Induced Dissociation of Fucose and Identification of Anomericity
Source: J Phys Chem A. 2024 May 1;128(19):3812–20. doi: 10.1021/acs.jpca.4c00640 (PMC11103703; doi:10.1021/acs.jpca.4c00640)
Supplement: Supplementary file 1 — jp4c00640_si_001.zip [file jp4c00640_si_001.zip › alpha_L_fucose/1.ringopen_reactant.xyz]

24
eng= -773.851191
C 0.508886 -1.002253 0.746521
O -0.808474 -1.388523 0.637623
C -1.571519 -0.86109 -0.463335
C -2.979659 -1.387362 -0.28658
C -1.502691 0.667802 -0.511953
O -2.063449 1.296818 0.623795
C -0.045921 1.108 -0.525477
O 0.1151 2.505378 -0.499582
C 0.668023 0.510292 0.680442
O 2.060592 0.83353 0.619035
O 1.316632 -1.566809 -0.30795
H -1.14192 -1.235196 -1.401647
H -1.992102 1.009829 -1.431801
H 0.428188 0.747616 -1.443824
H 0.232187 0.921438 1.595191
H 0.860639 -1.394038 1.7034
H 1.055476 -2.49127 -0.401809
H 2.115503 1.798877 0.609881
H -0.585957 2.870204 0.057215
H -3.023381 1.253124 0.601446
H -3.625858 -1.020358 -1.086655
H -2.982987 -2.476489 -0.313135
H -3.379341 -1.073767 0.679468
Na 3.328512 -0.59686 -0.508073
