# Supplementary material for: Collision-Induced Dissociation of Fucose and Identification of Anomericity
Source: J Phys Chem A. 2024 May 1;128(19):3812–20. doi: 10.1021/acs.jpca.4c00640 (PMC11103703; doi:10.1021/acs.jpca.4c00640)
Supplement: Supplementary file 1 — jp4c00640_si_001.zip [file jp4c00640_si_001.zip › alpha_L_fucose/1.dehyd.xyz]

24
eng= -773.778662
C -0.089401 1.651561 -0.558535
O -1.353275 1.593802 -0.457313
C -2.027244 0.309076 -0.165542
C -2.277075 -0.451449 -1.45176
C -1.210729 -0.443049 0.891286
O -1.729202 -1.744328 1.064724
C 0.281547 -0.564247 0.525986
O 0.660446 -1.848685 0.039745
C 0.780344 0.431854 -0.544855
O 2.099539 0.70189 -0.396745
O 0.830405 2.1646 1.286498
H -2.972522 0.64238 0.261003
H -1.259014 0.132109 1.820044
H 0.857031 -0.347528 1.429479
H 0.52469 -0.018282 -1.530655
H 0.290367 2.589673 -0.953555
H 0.957334 3.080523 1.55282
H 1.676559 1.816551 0.894569
H 0.05791 -2.508384 0.410941
H -2.335244 -1.781674 1.809506
H -2.962528 -1.270087 -1.232499
H -2.742916 0.201798 -2.189843
H -1.368469 -0.886671 -1.867619
Na 2.951713 -1.290101 -0.44354
