# Supplementary material for: Collision-Induced Dissociation of Fucose and Identification of Anomericity
Source: J Phys Chem A. 2024 May 1;128(19):3812–20. doi: 10.1021/acs.jpca.4c00640 (PMC11103703; doi:10.1021/acs.jpca.4c00640)
Supplement: Supplementary file 1 — jp4c00640_si_001.zip [file jp4c00640_si_001.zip › alpha_L_fucose/7.ringopen_reactant.xyz]

24
eng= -773.851674
C -1.335871 -0.162611 -0.940285
O -0.097145 -0.859569 -0.836322
C 0.232622 -1.131979 0.544844
C 1.228444 -2.269496 0.595255
C 0.731514 0.189977 1.14604
O 2.114692 0.312618 0.812919
C -0.073747 1.391439 0.559577
O 0.612095 1.881335 -0.601226
C -1.469906 0.93528 0.147018
O -2.086782 0.4813 1.320367
O -2.415799 -1.014359 -0.765665
H -0.681832 -1.424232 1.061404
H 0.601512 0.16226 2.229276
H -0.148824 2.18383 1.306931
H -2.024383 1.775294 -0.288817
H -1.325759 0.284272 -1.937047
H -2.492029 -1.625215 -1.505426
H -2.891883 0.003182 1.087231
H 0.366177 2.796852 -0.760649
H 2.540384 0.973484 1.367048
H 2.134707 -2.056166 0.024813
H 1.533155 -2.451562 1.627115
H 0.767875 -3.174234 0.200189
Na 1.884188 0.220544 -1.469758
