# Supplementary material for: Collision-Induced Dissociation of Fucose and Identification of Anomericity
Source: J Phys Chem A. 2024 May 1;128(19):3812–20. doi: 10.1021/acs.jpca.4c00640 (PMC11103703; doi:10.1021/acs.jpca.4c00640)
Supplement: Supplementary file 1 — jp4c00640_si_001.zip [file jp4c00640_si_001.zip › alpha_L_fucose/10.ringopen_ts.xyz]

24
eng= -773.75596
C 1.228554 1.304536 -0.752514
O -1.204924 0.468295 -0.039617
C -0.977819 -0.715547 0.658845
C -2.201213 -1.636906 0.654283
C 0.216954 -1.423984 -0.032835
O 0.13118 -1.183257 -1.426512
C 1.580087 -0.913634 0.425863
O 2.597686 -1.335928 -0.439088
C 1.680601 0.643996 0.484023
O 1.041329 1.278784 1.555608
O 0.539834 2.352655 -0.70875
H -0.698209 -0.518667 1.704004
H 0.199162 -2.505322 0.134684
H 1.799858 -1.262806 1.439606
H 2.769661 0.829465 0.473146
H 1.588644 0.992297 -1.729514
H 0.187129 2.433643 0.211676
H 1.634113 1.359165 2.308964
H 2.192478 -1.621117 -1.268313
H -0.5343 -0.467944 -1.480067
H -2.47616 -1.903302 -0.372829
H -2.023291 -2.565273 1.201206
H -3.050519 -1.149443 1.149762
Na -3.235671 0.925831 -0.357404
