# Supplementary material for: Collision-Induced Dissociation of Fucose and Identification of Anomericity
Source: J Phys Chem A. 2024 May 1;128(19):3812–20. doi: 10.1021/acs.jpca.4c00640 (PMC11103703; doi:10.1021/acs.jpca.4c00640)
Supplement: Supplementary file 1 — jp4c00640_si_001.zip [file jp4c00640_si_001.zip › alpha_L_fucose/5.ringopen_reactant.xyz]

24
eng= -773.85183
C -1.338155 0.129295 0.941367
O -0.101541 0.839383 0.85307
C 0.219831 1.147741 -0.521715
C 1.207496 2.293445 -0.544982
C 0.731254 -0.16008 -1.149496
O 2.106169 -0.37896 -0.811339
C -0.061441 -1.375369 -0.586556
O 0.583401 -1.887601 0.588292
C -1.462077 -0.93963 -0.174988
O -2.073645 -0.452698 -1.338973
O -2.422112 0.979749 0.790116
H -0.69723 1.448066 -1.029596
H 0.606234 -0.12458 -2.233116
H -0.122181 -2.153778 -1.346978
H -2.008472 -1.795958 0.233997
H -1.322153 -0.344486 1.924981
H -2.516578 1.552645 1.557463
H -2.890528 0.000454 -1.097923
H 0.786317 -2.818086 0.465802
H 2.675228 0.008504 -1.482197
H 2.118811 2.070127 0.015907
H 1.494812 2.523033 -1.573748
H 0.749749 3.182913 -0.113732
Na 1.873306 -0.265478 1.477093
