# Supplementary material for: Collision-Induced Dissociation of Fucose and Identification of Anomericity
Source: J Phys Chem A. 2024 May 1;128(19):3812–20. doi: 10.1021/acs.jpca.4c00640 (PMC11103703; doi:10.1021/acs.jpca.4c00640)
Supplement: Supplementary file 1 — jp4c00640_si_001.zip [file jp4c00640_si_001.zip › alpha_L_fucose/7.ringopen_ts.xyz]

24
eng= -773.772241
C -0.987161 -0.949605 -0.935731
O 0.587856 -1.099842 -0.0638
C 0.771161 -0.291019 1.118119
C 2.194478 -0.424784 1.630925
C 0.416838 1.127033 0.672895
O 1.208286 1.403024 -0.488318
C -1.084759 1.281447 0.341233
O -1.154003 2.238092 -0.699198
C -1.800361 -0.027196 -0.054537
O -2.164846 -0.675734 1.12951
O -1.147334 -2.22298 -0.812768
H 0.06118 -0.614043 1.881556
H 0.685139 1.835479 1.461328
H -1.59639 1.629965 1.242548
H -2.680783 0.249141 -0.656338
H -0.679495 -0.523742 -1.900327
H -0.095873 -2.092432 -0.122459
H -2.461645 -1.570103 0.914059
H -1.972618 2.740006 -0.652513
H 0.827996 2.190156 -0.904145
H 2.926544 0.035745 0.959215
H 2.290853 0.084187 2.59158
H 2.4474 -1.475051 1.780316
Na 2.231531 -0.356823 -1.432332
