# Supplementary material for: Collision-Induced Dissociation of Fucose and Identification of Anomericity
Source: J Phys Chem A. 2024 May 1;128(19):3812–20. doi: 10.1021/acs.jpca.4c00640 (PMC11103703; doi:10.1021/acs.jpca.4c00640)
Supplement: Supplementary file 1 — jp4c00640_si_001.zip [file jp4c00640_si_001.zip › alpha_L_fucose/8.ringopen_ts.xyz]

24
eng= -773.762362
C 0.812263 -1.478837 0.410459
O -0.959741 -1.162653 -0.008691
C -1.145628 -0.136584 -1.01617
C -2.630298 0.08299 -1.254461
C -0.406013 1.111569 -0.566479
O -0.875542 1.446567 0.74808
C 1.100259 0.899993 -0.544211
O 1.647555 2.143684 -0.175052
C 1.556245 -0.157913 0.468536
O 2.931126 -0.420943 0.323191
O 0.896449 -2.242169 -0.619776
H -0.680674 -0.48261 -1.945305
H -0.629032 1.933487 -1.253776
H 1.424424 0.602317 -1.550511
H 1.4375 0.268238 1.467267
H 0.595293 -1.940779 1.382896
H -0.337918 -2.068435 -0.575121
H 3.071196 -0.967985 -0.461302
H 2.605774 2.066131 -0.096584
H -0.41196 2.246947 1.028004
H -2.775948 0.724327 -2.125338
H -3.129518 -0.867404 -1.444746
H -3.117679 0.587663 -0.413363
Na -2.081017 -0.195009 1.714529
