# Supplementary material for: Collision-Induced Dissociation of Fucose and Identification of Anomericity
Source: J Phys Chem A. 2024 May 1;128(19):3812–20. doi: 10.1021/acs.jpca.4c00640 (PMC11103703; doi:10.1021/acs.jpca.4c00640)
Supplement: Supplementary file 1 — jp4c00640_si_001.zip [file jp4c00640_si_001.zip › alpha_L_fucose/2.dehyd_ts.xyz]

24
eng= -773.760899
C 0.438052 -0.912886 0.481181
O -0.582287 -1.558751 0.125938
C -1.790186 -0.992308 -0.545358
C -2.97241 -1.74628 0.010759
C -1.870843 0.518486 -0.395096
O -2.350777 0.814531 0.89075
C -0.489848 1.146158 -0.604412
O -0.509154 2.539595 -0.377321
C 0.426063 0.578309 0.468577
O 1.739432 1.098809 0.390242
O 2.638688 -1.676823 -0.246817
H -1.610913 -1.245732 -1.592489
H -2.560571 0.875358 -1.171764
H -0.094326 0.904413 -1.59807
H -0.020864 0.834746 1.444512
H 1.426732 -1.496 0.618193
H 2.735072 -2.558405 -0.611069
H 1.641572 2.057857 0.460718
H -0.744788 3.016838 -1.17908
H -2.458783 1.768513 0.97722
H -3.089884 -1.540592 1.07347
H -3.875583 -1.416923 -0.506259
H -2.845194 -2.815666 -0.151768
Na 3.778667 0.029803 -0.047259
