# Supplementary material for: Collision-Induced Dissociation of Fucose and Identification of Anomericity
Source: J Phys Chem A. 2024 May 1;128(19):3812–20. doi: 10.1021/acs.jpca.4c00640 (PMC11103703; doi:10.1021/acs.jpca.4c00640)
Supplement: Supplementary file 1 — jp4c00640_si_001.zip [file jp4c00640_si_001.zip › alpha_L_fucose/2.ringopen_reactant.xyz]

24
eng= -773.848307
C 0.505205 -0.987353 0.717263
O -0.801804 -1.391234 0.612698
C -1.58834 -0.85197 -0.470325
C -2.988022 -1.396138 -0.290695
C -1.537387 0.674326 -0.467689
O -2.149273 1.142155 0.706596
C -0.076862 1.121238 -0.529798
O 0.073156 2.523619 -0.390437
C 0.665765 0.527381 0.652332
O 2.061452 0.839037 0.577341
O 1.318698 -1.548779 -0.339631
H -1.158077 -1.198857 -1.418653
H -2.067321 1.029409 -1.363116
H 0.377102 0.769016 -1.465104
H 0.244065 0.938948 1.572425
H 0.868413 -1.371258 1.673311
H 1.028484 -2.461704 -0.459015
H 2.138281 1.798068 0.657902
H -0.138523 2.970554 -1.215611
H -2.101161 2.103802 0.724636
H -3.396859 -1.050663 0.657976
H -3.63019 -1.047499 -1.101309
H -2.970566 -2.485639 -0.301161
Na 3.355124 -0.639768 -0.451032
