# Supplementary material for: Collision-Induced Dissociation of Fucose and Identification of Anomericity
Source: J Phys Chem A. 2024 May 1;128(19):3812–20. doi: 10.1021/acs.jpca.4c00640 (PMC11103703; doi:10.1021/acs.jpca.4c00640)
Supplement: Supplementary file 1 — jp4c00640_si_001.zip [file jp4c00640_si_001.zip › alpha_L_fucose/2.dehyd_reactant.xyz]

24
eng= -773.846591
C 0.620095 -0.337935 0.866378
O 0.469257 -1.139727 -0.29897
C -0.910113 -1.228192 -0.75283
C -1.554049 -2.491106 -0.218318
C -1.68987 0.047488 -0.394005
O -2.208445 -0.063431 0.914133
C -0.771038 1.265149 -0.489107
O -1.442633 2.445398 -0.096349
C 0.455736 1.119517 0.435767
O 1.649663 1.46085 -0.278993
O 1.929238 -0.54506 1.318691
H -0.833705 -1.270612 -1.84154
H -2.507624 0.14804 -1.118961
H -0.396722 1.345394 -1.516721
H 0.338426 1.760939 1.311471
H -0.118146 -0.609155 1.621317
H 1.940687 -1.264018 1.95839
H 1.762172 2.415542 -0.291728
H -1.9974 2.770791 -0.811985
H -2.652705 0.763057 1.136621
H -1.589788 -2.477651 0.871264
H -2.581085 -2.567273 -0.580745
H -0.996016 -3.364322 -0.555323
Na 2.686427 -0.4695 -0.84886
