# Supplementary material for: Collision-Induced Dissociation of Fucose and Identification of Anomericity
Source: J Phys Chem A. 2024 May 1;128(19):3812–20. doi: 10.1021/acs.jpca.4c00640 (PMC11103703; doi:10.1021/acs.jpca.4c00640)
Supplement: Supplementary file 1 — jp4c00640_si_001.zip [file jp4c00640_si_001.zip › alpha_L_fucose/2.ringopen_ts.xyz]

24
eng= -773.789114
C 0.643986 -0.898936 0.714095
O -0.610057 -1.523647 0.114033
C -1.703571 -0.828456 -0.594551
C -3.004447 -1.458876 -0.1567
C -1.625754 0.67033 -0.349026
O -2.072361 0.938236 0.957144
C -0.191696 1.159315 -0.54564
O -0.091645 2.56703 -0.429788
C 0.681544 0.627091 0.578605
O 2.048176 0.981151 0.353854
O 1.494152 -1.576062 -0.093657
H -1.513306 -1.006262 -1.656281
H -2.278897 1.14415 -1.094488
H 0.197372 0.811856 -1.511951
H 0.341695 1.078589 1.512354
H 0.630753 -1.2231 1.757374
H 0.254183 -1.998654 -0.455428
H 2.091375 1.945361 0.369326
H -0.365959 2.998138 -1.244823
H -2.105558 1.891658 1.091561
H -3.157328 -1.300272 0.909573
H -3.831414 -0.997898 -0.700935
H -2.997769 -2.526855 -0.372658
Na 3.435305 -0.684835 -0.336092
