# Supplementary material for: Collision-Induced Dissociation of Fucose and Identification of Anomericity
Source: J Phys Chem A. 2024 May 1;128(19):3812–20. doi: 10.1021/acs.jpca.4c00640 (PMC11103703; doi:10.1021/acs.jpca.4c00640)
Supplement: Supplementary file 1 — jp4c00640_si_001.zip [file jp4c00640_si_001.zip › alpha_L_fucose/5.ringopen_ts.xyz]

24
eng= -773.7769
C -1.53245 -0.012669 0.967664
O 0.044433 0.879396 0.926262
C 0.371963 1.188793 -0.447889
C 1.477191 2.225308 -0.498436
C 0.717291 -0.133343 -1.142949
O 2.040362 -0.55653 -0.791597
C -0.23138 -1.290885 -0.727937
O 0.296826 -1.966235 0.420965
C -1.627409 -0.786717 -0.336264
O -2.133609 -0.02925 -1.391132
O -2.159767 1.10365 1.112139
H -0.524757 1.590261 -0.924761
H 0.638655 0.009859 -2.2225
H -0.319565 -1.98891 -1.560852
H -2.257647 -1.662258 -0.120978
H -1.317702 -0.629674 1.84597
H -0.975207 1.502606 1.212868
H -2.836544 0.544536 -1.057546
H 0.461355 -2.888618 0.208639
H 2.676905 -0.200442 -1.418165
H 2.382613 1.885796 0.009658
H 1.7298 2.455786 -1.536611
H 1.144345 3.14799 -0.023154
Na 1.767323 -0.578008 1.499019
