# Supplementary material for: Collision-Induced Dissociation of Fucose and Identification of Anomericity
Source: J Phys Chem A. 2024 May 1;128(19):3812–20. doi: 10.1021/acs.jpca.4c00640 (PMC11103703; doi:10.1021/acs.jpca.4c00640)
Supplement: Supplementary file 1 — jp4c00640_si_001.zip [file jp4c00640_si_001.zip › alpha_L_fucose/globalminimum.xyz]

24
eng= -773.854775
C 1.655952 -0.656274 -0.638122
O 1.53739 0.745443 -0.737199
C 0.971871 1.376785 0.415816
C 1.091594 2.874253 0.22348
C -0.468334 0.886608 0.565341
O -1.269895 1.254317 -0.569951
C -0.460532 -0.627724 0.705692
O -1.815372 -1.094065 0.728693
C 0.276117 -1.28959 -0.455595
O 0.328869 -2.678975 -0.259033
O 2.412499 -1.060178 0.467066
H 1.523746 1.066297 1.308618
H -0.931793 1.347571 1.442173
H 0.031238 -0.889967 1.648575
H -0.294702 -1.123829 -1.373903
H 2.110935 -0.978367 -1.576624
H 3.350501 -0.916478 0.30477
H 1.085362 -2.872897 0.309956
H -1.785963 -2.056736 0.808646
H -0.683664 1.427226 -1.318445
H 0.569656 3.206999 -0.675638
H 0.673259 3.39988 1.083382
H 2.141828 3.145551 0.124356
Na -3.24894 0.229824 -0.36565
