# Supplementary material for: Collision-Induced Dissociation of Fucose and Identification of Anomericity
Source: J Phys Chem A. 2024 May 1;128(19):3812–20. doi: 10.1021/acs.jpca.4c00640 (PMC11103703; doi:10.1021/acs.jpca.4c00640)
Supplement: Supplementary file 1 — jp4c00640_si_001.zip [file jp4c00640_si_001.zip › alpha_L_fucose/8.ringopen_reactant.xyz]

24
eng= -773.849707
C 0.652446 -1.381963 0.453015
O -0.753546 -1.154455 0.303734
C -1.084128 -0.451743 -0.919687
C -2.590703 -0.474254 -1.087265
C -0.485387 0.945107 -0.836077
O -1.061187 1.602419 0.302646
C 1.025072 0.860026 -0.65324
O 1.461406 2.178113 -0.416571
C 1.38604 -0.042321 0.530541
O 2.77286 -0.210472 0.636091
O 1.181588 -2.074159 -0.627826
H -0.617244 -0.980854 -1.753348
H -0.721212 1.513061 -1.740879
H 1.467574 0.449734 -1.570225
H 1.076404 0.468237 1.447905
H 0.758842 -1.943467 1.384275
H 0.999363 -3.01693 -0.559671
H 3.060671 -0.827887 -0.048167
H 2.403163 2.172554 -0.209547
H -0.595235 2.444201 0.404356
H -2.854826 -0.07958 -2.069307
H -2.96309 -1.496185 -1.017338
H -3.111458 0.154692 -0.357948
Na -1.921086 0.152885 1.780144
