# Supplementary material for: Collision-Induced Dissociation of Fucose and Identification of Anomericity
Source: J Phys Chem A. 2024 May 1;128(19):3812–20. doi: 10.1021/acs.jpca.4c00640 (PMC11103703; doi:10.1021/acs.jpca.4c00640)
Supplement: Supplementary file 1 — jp4c00640_si_001.zip [file jp4c00640_si_001.zip › alpha_L_fucose/1.dehyd_reactant.xyz]

24
eng= -773.840322
C 0.358061 1.769938 0.234441
O 1.638543 1.297278 0.509028
C 1.964348 -0.088102 0.284384
C 1.904325 -0.892221 1.575448
C 1.1041 -0.667088 -0.846305
O 1.273516 -2.06578 -0.972538
C -0.406977 -0.434916 -0.621631
O -1.0937 -1.595723 -0.14422
C -0.677302 0.67255 0.388946
O -2.019591 1.137458 0.231367
O 0.198049 2.209603 -1.096081
H 3.001371 -0.063117 -0.058674
H 1.365744 -0.15347 -1.774667
H -0.848678 -0.141292 -1.578574
H -0.609654 0.274559 1.402094
H 0.180293 2.591245 0.933387
H 0.762235 2.973711 -1.256179
H -2.021528 1.815908 -0.458382
H -0.570393 -2.372644 -0.395898
H 2.026314 -2.27676 -1.530872
H 2.402337 -1.852009 1.436523
H 2.420994 -0.342167 2.362137
H 0.883231 -1.099054 1.901724
Na -3.131467 -0.852596 0.427748
