# Supplementary material for: Collision-Induced Dissociation of Fucose and Identification of Anomericity
Source: J Phys Chem A. 2024 May 1;128(19):3812–20. doi: 10.1021/acs.jpca.4c00640 (PMC11103703; doi:10.1021/acs.jpca.4c00640)
Supplement: Supplementary file 1 — jp4c00640_si_001.zip [file jp4c00640_si_001.zip › alpha_L_fucose/4.ringopen_ts.xyz]

24
eng= -773.777115
C 0.845385 -0.177038 -0.411804
O 0.267604 1.137477 -0.037833
C -1.055615 1.225613 0.600378
C -1.582341 2.617382 0.34371
C -1.888703 0.12284 -0.040918
O -1.847532 0.34013 -1.429987
C -1.331618 -1.271058 0.306587
O -1.768844 -2.132317 -0.724821
C 0.204491 -1.270331 0.433322
O 0.498831 -1.047073 1.792286
O 2.120732 0.169114 9.5e-05
H -0.920667 1.016626 1.663587
H -2.912802 0.204241 0.341911
H -1.719048 -1.578663 1.282143
H 0.58948 -2.237916 0.087903
H 0.708555 -0.316643 -1.484722
H 1.353244 1.178022 0.386653
H 1.446601 -0.893397 1.872363
H -1.903315 -3.022078 -0.389308
H -2.258976 -0.41999 -1.858488
H -1.709333 2.777954 -0.726238
H -2.547837 2.732729 0.839622
H -0.901674 3.366842 0.749055
Na 4.132713 0.179015 -0.631823
