# Supplementary material for: Collision-Induced Dissociation of Fucose and Identification of Anomericity
Source: J Phys Chem A. 2024 May 1;128(19):3812–20. doi: 10.1021/acs.jpca.4c00640 (PMC11103703; doi:10.1021/acs.jpca.4c00640)
Supplement: Supplementary file 1 — jp4c00640_si_001.zip [file jp4c00640_si_001.zip › alpha_L_fucose/6.ringopen_reactant.xyz]

24
eng= -773.840872
C -0.975039 -0.342069 0.678723
O -0.840699 0.760864 -0.220415
C 0.495677 1.297168 -0.369444
C 0.952918 2.045172 0.873055
C 1.409767 0.161676 -0.852992
O 2.73403 0.659282 -0.843627
C 1.331846 -1.0844 0.033817
O 1.859732 -0.841837 1.313924
C -0.112837 -1.52541 0.255079
O -0.71719 -2.026982 -0.924739
O -2.338844 -0.67401 0.62156
H 0.405164 2.009143 -1.191922
H 1.089695 -0.11616 -1.862516
H 1.874492 -1.901545 -0.463189
H -0.133408 -2.265815 1.061836
H -0.729884 -0.02756 1.694271
H -2.412752 -1.45442 0.049824
H -0.393012 -2.912614 -1.113624
H 2.72321 -0.423721 1.208234
H 3.232215 0.309148 -1.586779
H 1.004866 1.407598 1.754129
H 1.948379 2.452065 0.692822
H 0.275198 2.878476 1.068267
Na -3.006763 1.246733 -0.417673
