# Supplementary material for: Collision-Induced Dissociation of Fucose and Identification of Anomericity
Source: J Phys Chem A. 2024 May 1;128(19):3812–20. doi: 10.1021/acs.jpca.4c00640 (PMC11103703; doi:10.1021/acs.jpca.4c00640)
Supplement: Supplementary file 1 — jp4c00640_si_001.zip [file jp4c00640_si_001.zip › alpha_L_fucose/4.ringopen_reactant.xyz]

24
eng= -773.839239
C 0.540006 -0.793095 -0.579573
O 1.001178 0.401265 0.05245
C 0.04349 1.20948 0.778426
C 0.540153 2.637924 0.738164
C -1.330471 1.039931 0.148576
O -1.205956 1.380723 -1.210592
C -1.803939 -0.415624 0.303985
O -2.770515 -0.616705 -0.704557
C -0.631201 -1.413794 0.166721
O -0.081235 -1.796665 1.41832
O 1.65614 -1.650713 -0.588576
H 0.007642 0.831915 1.80635
H -2.039244 1.702561 0.658694
H -2.231267 -0.540514 1.305253
H -0.968263 -2.286002 -0.403375
H 0.271571 -0.57366 -1.613047
H 1.602406 -2.187071 0.217672
H -0.664238 -2.413204 1.87075
H -3.414287 -1.281022 -0.446314
H -2.038225 1.167429 -1.649647
H 0.549404 3.001462 -0.289726
H -0.116265 3.277417 1.330527
H 1.542236 2.708177 1.16666
Na 3.141219 0.114578 -0.457086
