# Supplementary material for: Collision-Induced Dissociation of Fucose and Identification of Anomericity
Source: J Phys Chem A. 2024 May 1;128(19):3812–20. doi: 10.1021/acs.jpca.4c00640 (PMC11103703; doi:10.1021/acs.jpca.4c00640)
Supplement: Supplementary file 1 — jp4c00640_si_001.zip [file jp4c00640_si_001.zip › alpha_L_fucose/3.ringopen_ts.xyz]

24
eng= -773.77962
C -0.819335 -0.210027 1.087667
O 0.193483 0.93062 0.982318
C 0.763741 1.154496 -0.349752
C 1.579079 2.425049 -0.296787
C 1.559805 -0.089513 -0.747701
O 2.859352 -0.101322 -0.223099
C 0.818578 -1.412604 -0.371663
O 1.326384 -1.950647 0.827495
C -0.667238 -1.208965 -0.058611
O -1.425866 -0.748055 -1.181997
O -1.907708 0.595575 1.079852
H -0.080219 1.259748 -1.037379
H 1.683192 -0.043102 -1.83215
H 0.92234 -2.132597 -1.19189
H -1.070872 -2.163164 0.292587
H -0.577323 -0.683606 2.040143
H -0.839609 1.424756 1.101431
H -1.295063 -1.357799 -1.916509
H 2.197174 -2.328464 0.666916
H 2.807424 -0.108553 0.740185
H 2.369567 2.348865 0.448348
H 2.045119 2.594566 -1.26899
H 0.94423 3.279785 -0.060596
Na -3.352628 0.377234 -0.494326
